# Supplementary material for: Zika Virus Non-Structural Protein 1 Antigen-Capture Immunoassay
Source: Viruses. 2021 Sep 5;13(9):1771. doi: 10.3390/v13091771 (PMC8473068; doi:10.3390/v13091771)
Supplement: Supplementary file 1 [file viruses-13-01771-s001.zip]

Archive with 1 entries (1 files):
- viruses-1349734-supplementary.pdf
